# Supplementary material for: An exploratory assessment of the applicability of direct-to-consumer genetic testing to translational research in Japan
Source: BMC Res Notes. 2021 Jul 23;14:282. doi: 10.1186/s13104-021-05696-4 (PMC8305957; doi:10.1186/s13104-021-05696-4)
Supplement: Supplementary file 2 — Additional file 2: Full list of the number of associated SNP of GRIN2B for 447 phenotypes. [file 13104_2021_5696_MOESM2_ESM.xlsx]

## Sheet: Supplementary Table 5
Supplementary Table 5. No. of associated SNPs of GRIN2B for 447 phenotypes
Phenotype number	Ordered caterogy	Answer type	Question	Case	Control	No. of associated SNP
						All	Female	Male
1	a	ordered categorical variables	For those who answered Yes: Do you currently smoke?	Yes	From time to time No	0	0	0
1	b	ordered categorical variables	For those who answered Yes: Do you currently smoke?	Yes From time to time	No	0	0	0
2	a	ordered categorical variables	How often do you possibly inhale the smoke of other smokers (longer than 1 hour per day) outside of your house (workplace, etc.)?	Almost every day	1-4 days a week 1-3 days a month Rarely	0	0	0
2	b	ordered categorical variables	How often do you possibly inhale the smoke of other smokers (longer than 1 hour per day) outside of your house (workplace, etc.)?	Almost every day 1-4 days a week	1-3 days a month Rarely	0	0	0
2	c	ordered categorical variables	How often do you possibly inhale the smoke of other smokers (longer than 1 hour per day) outside of your house (workplace, etc.)?	Almost every day 1-4 days a week 1-3 days a month	Rarely	0	0	0
3	a	ordered categorical variables	How much do you drink?	Every day	5-6 days a week 3-4 days a week 1-2 days a week 1-3 days a month Less than the above Never	0	0	0
3	b	ordered categorical variables	How much do you drink?	Every day 5-6 days a week	3-4 days a week 1-2 days a week 1-3 days a month Less than the above Never	0	0	0
3	c	ordered categorical variables	How much do you drink?	Every day 5-6 days a week 3-4 days a week	1-2 days a week 1-3 days a month Less than the above Never	0	0	0
3	d	ordered categorical variables	How much do you drink?	Every day 5-6 days a week 3-4 days a week 1-2 days a week	1-3 days a month Less than the above Never	0	0	0
3	e	ordered categorical variables	How much do you drink?	Every day 5-6 days a week 3-4 days a week 1-2 days a week 1-3 days a month	Less than the above Never	0	0	0
3	f	ordered categorical variables	How much do you drink?	Every day 5-6 days a week 3-4 days a week 1-2 days a week 1-3 days a month Less than the above	Never	0	0	0
4	a	ordered categorical variables	For those who drink alcohols: Does the number of tobaccos you smoke increase while you drink?	More than usual	As usual Less than usual Don't smoke	0	0	0
4	b	ordered categorical variables	For those who drink alcohols: Does the number of tobaccos you smoke increase while you drink?	More than usual As usual	Less than usual Don't smoke	0	0	0
4	c	ordered categorical variables	For those who drink alcohols: Does the number of tobaccos you smoke increase while you drink?	More than usual As usual Less than usual	Don't smoke	0	0	0
5	a	ordered categorical variables	Does your face turn red soon after drinking alcohol?	Turns red	If anything, turns red Don't turn red Don't know/Never drink	0	16	0
5	b	ordered categorical variables	Does your face turn red soon after drinking alcohol?	Turns red If anything, turns red	Don't turn red Don't know/Never drink	0	0	0
5	c	ordered categorical variables	Does your face turn red soon after drinking alcohol?	Turns red If anything, turns red Don't turn red	Don't know/Never drink	0	0	0
6	a	ordered categorical variables	Do you experience palpitation or headache soon after drinking alcohol?	Yes	If anything, yes No Don't know/Never drink	0	0	0
6	b	ordered categorical variables	Do you experience palpitation or headache soon after drinking alcohol?	Yes If anything, yes	No Don't know/Never drink	0	2	0
6	c	ordered categorical variables	Do you experience palpitation or headache soon after drinking alcohol?	Yes If anything, yes No	Don't know/Never drink	0	0	0
7	a	ordered categorical variables	How often do you use your mobile phone?	Every day	1-4 days a week 1-3 days a month Never	0	0	0
7	b	ordered categorical variables	How often do you use your mobile phone?	Every day 1-4 days a week	1-3 days a month Never	0	0	0
7	c	ordered categorical variables	How often do you use your mobile phone?	Every day 1-4 days a week 1-3 days a month	Never	0	0	0
8	a	ordered categorical variables	How often do you eat breakfast? (Excluding those who drink coffee /tea only) per week?	Almost every day	3-5 days a week 1～2 days a week Almost none	0	0	0
8	b	ordered categorical variables	How often do you eat breakfast? (Excluding those who drink coffee /tea only) per week?	Almost every day 3-5 days a week	1～2 days a week Almost none	0	0	0
8	c	ordered categorical variables	How often do you eat breakfast? (Excluding those who drink coffee /tea only) per week?	Almost every day 3-5 days a week 1～2 days a week	Almost none	1	0	0
9	a	ordered categorical variables	How often you take snack or late-night snack after 10 pm at night per week?	Almost every day	3-5 days a week 1～2 days a week Almost none	0	0	0
9	b	ordered categorical variables	How often you take snack or late-night snack after 10 pm at night per week?	Almost every day 3-5 days a week	1～2 days a week Almost none	0	0	0
9	c	ordered categorical variables	How often you take snack or late-night snack after 10 pm at night per week?	Almost every day 3-5 days a week 1～2 days a week	Almost none	0	0	0
10	a	ordered categorical variables	How much do you eat for your ordinary meal?	Eat until I'm 80 % or less full	I eat in moderation I stuff myself	0	0	0
10	b	ordered categorical variables	How much do you eat for your ordinary meal?	Eat until I'm 80 % or less full I eat in moderation	I stuff myself	0	0	0
11	a	ordered categorical variables	How often /week do you eat the dish cooked with oil, such as stir-fried /deep fried?	Almost every day	3-5 days a week 1-2 days a week Never	0	0	0
11	b	ordered categorical variables	How often /week do you eat the dish cooked with oil, such as stir-fried /deep fried?	Almost every day 3-5 days a week	1-2 days a week Never	0	0	0
11	c	ordered categorical variables	How often /week do you eat the dish cooked with oil, such as stir-fried /deep fried?	Almost every day 3-5 days a week 1-2 days a week	Never	0	0	0
12	a	ordered categorical variables	How often do you take dietary supplement per week?	Almost every day	3-5 days a week 1-2 days a week Never	0	0	0
12	b	ordered categorical variables	How often do you take dietary supplement per week?	Almost every day 3-5 days a week	1-2 days a week Never	5	3	0
12	c	ordered categorical variables	How often do you take dietary supplement per week?	Almost every day 3-5 days a week 1-2 days a week	Never	0	0	0
13	a	ordered categorical variables	How often do you take foods for specified health uses per week?	Almost every day	3-5 days a week 1-2 days a week Rarely	0	0	0
13	b	ordered categorical variables	How often do you take foods for specified health uses per week?	Almost every day 3-5 days a week	1-2 days a week Rarely	0	0	0
13	c	ordered categorical variables	How often do you take foods for specified health uses per week?	Almost every day 3-5 days a week 1-2 days a week	Rarely	0	0	0
14	a	ordered categorical variables	How long does your fatigue last?	One time	< 1 week < 2 weeks < 4 weeks < 3 months < 6 months >= 6 months	0	0	0
14	b	ordered categorical variables	How long does your fatigue last?	One time < 1 week	< 2 weeks < 4 weeks < 3 months < 6 months >= 6 months	0	0	0
14	c	ordered categorical variables	How long does your fatigue last?	One time < 1 week < 2 weeks	< 4 weeks < 3 months < 6 months >= 6 months	0	0	0
14	d	ordered categorical variables	How long does your fatigue last?	One time < 1 week < 2 weeks < 4 weeks	< 3 months < 6 months >= 6 months	0	0	0
14	e	ordered categorical variables	How long does your fatigue last?	One time < 1 week < 2 weeks < 4 weeks < 3 months	< 6 months >= 6 months	0	0	0
14	f	ordered categorical variables	How long does your fatigue last?	One time < 1 week < 2 weeks < 4 weeks < 3 months < 6 months	>= 6 months	0	0	0
15	a	ordered categorical variables	Have you ever had trouble staying awake, when you were not supposed to fall asleep, such as while you are driving, eating or during social activity?	No	<3 times a month 1-2 times a week >3 times a week	0	0	0
15	b	ordered categorical variables	Have you ever had trouble staying awake, when you were not supposed to fall asleep, such as while you are driving, eating or during social activity?	No <3 times a month	1-2 times a week >3 times a week	0	0	0
15	c	ordered categorical variables	Have you ever had trouble staying awake, when you were not supposed to fall asleep, such as while you are driving, eating or during social activity?	No <3 times a month 1-2 times a week	>3 times a week	0	0	0
16	a	ordered categorical variables	Was there a time when lack of sleep impacted your daily lifestyle or activities? (Fatigue, quality of your work, level of concentration, memory, Feeling, Sleepiness, etc.)	No	Sometimes Often Always	0	0	0
16	b	ordered categorical variables	Was there a time when lack of sleep impacted your daily lifestyle or activities? (Fatigue, quality of your work, level of concentration, memory, Feeling, Sleepiness, etc.)	No Sometimes	Often Always	0	0	0
16	c	ordered categorical variables	Was there a time when lack of sleep impacted your daily lifestyle or activities? (Fatigue, quality of your work, level of concentration, memory, Feeling, Sleepiness, etc.)	No Sometimes Often	Always	0	0	0
17	a	ordered categorical variables	Did you take OTC or prescribed drug to help you sleep?	No	<3 times a month 1-2 times a week >3 times a week	0	0	0
17	b	ordered categorical variables	Did you take OTC or prescribed drug to help you sleep?	No <3 times a month	1-2 times a week >3 times a week	0	0	0
17	c	ordered categorical variables	Did you take OTC or prescribed drug to help you sleep?	No <3 times a month 1-2 times a week	>3 times a week	0	0	0
18	a	ordered categorical variables	How frequent do you use bathtub when you take shower?	Almost every day	2-3 times a week < once a week	0	0	0
18	b	ordered categorical variables	How frequent do you use bathtub when you take shower?	Almost every day 2-3 times a week	< once a week	0	0	0
19	a	ordered categorical variables	What is the temperature of your bath?	Hot	Warm Lukewarm	1	22	0
19	b	ordered categorical variables	What is the temperature of your bath?	Hot Warm	Lukewarm	0	0	0
20	a	ordered categorical variables	Do you have bowel movement every day?	>2 times every day	once every day 5-6 times a week 3-4 times a week <2 times a week	0	0	0
20	b	ordered categorical variables	Do you have bowel movement every day?	>2 times every day once every day	5-6 times a week 3-4 times a week <2 times a week	0	0	0
20	c	ordered categorical variables	Do you have bowel movement every day?	>2 times every day once every day 5-6 times a week	3-4 times a week <2 times a week	0	0	0
20	d	ordered categorical variables	Do you have bowel movement every day?	>2 times every day once every day 5-6 times a week 3-4 times a week	<2 times a week	0	0	0
21	a	ordered categorical variables	Do you think that the stress levels you experience on daily basis is high?	Very high	High Standard Low Very low	0	0	0
21	b	ordered categorical variables	Do you think that the stress levels you experience on daily basis is high?	Very high High	Standard Low Very low	0	0	0
21	c	ordered categorical variables	Do you think that the stress levels you experience on daily basis is high?	Very high High Standard	Low Very low	0	0	0
21	d	ordered categorical variables	Do you think that the stress levels you experience on daily basis is high?	Very high High Standard Low	Very low	0	0	0
22	a	ordered categorical variables	How many friends do you have whom you talk to more than once /week?	0	1~3 >4	0	0	0
22	b	ordered categorical variables	How many friends do you have whom you talk to more than once /week?	0 1~3	>4	0	0	0
23	a	ordered categorical variables	Have you ever married?	No	Yes >2 times	0	0	0
23	b	ordered categorical variables	Have you ever married?	No Yes	>2 times	0	0	0
24	a	ordered categorical variables	For those who married: Have you ever experienced divorce?	No	Yes >2 times	0	0	0
24	b	ordered categorical variables	For those who married: Have you ever experienced divorce?	No Yes	>2 times	0	0	0
25	a	ordered categorical variables	What is your bust size?	A	B C D E F G >H	0	0	0
25	b	ordered categorical variables	What is your bust size?	A B	C D E F G >H	0	0	0
25	c	ordered categorical variables	What is your bust size?	A B C	D E F G >H	0	0	0
25	d	ordered categorical variables	What is your bust size?	A B C D	E F G >H	0	0	0
25	e	ordered categorical variables	What is your bust size?	A B C D E	F G >H	0	0	0
25	f	ordered categorical variables	What is your bust size?	A B C D E F	G >H	0	0	0
25	g	ordered categorical variables	What is your bust size?	A B C D E F G	>H	0	0	0
26	a	ordered categorical variables	In your average week, how many days you do Heavy(Vigorous intensity) physical activities（Carry heavy luggage, climb the hill by bicycle, jogging, Tennis singles match）	No	1 day 2 days 3 days 4 days 5 days 6 days Everyday	0	0	0
26	b	ordered categorical variables	In your average week, how many days you do Heavy(Vigorous intensity) physical activities（Carry heavy luggage, climb the hill by bicycle, jogging, Tennis singles match）	No 1 day	2 days 3 days 4 days 5 days 6 days Everyday	0	0	0
26	c	ordered categorical variables	In your average week, how many days you do Heavy(Vigorous intensity) physical activities（Carry heavy luggage, climb the hill by bicycle, jogging, Tennis singles match）	No 1 day 2 days	3 days 4 days 5 days 6 days Everyday	0	0	0
26	d	ordered categorical variables	In your average week, how many days you do Heavy(Vigorous intensity) physical activities（Carry heavy luggage, climb the hill by bicycle, jogging, Tennis singles match）	No 1 day 2 days 3 days	4 days 5 days 6 days Everyday	0	0	0
26	e	ordered categorical variables	In your average week, how many days you do Heavy(Vigorous intensity) physical activities（Carry heavy luggage, climb the hill by bicycle, jogging, Tennis singles match）	No 1 day 2 days 3 days 4 days	5 days 6 days Everyday	0	0	0
26	f	ordered categorical variables	In your average week, how many days you do Heavy(Vigorous intensity) physical activities（Carry heavy luggage, climb the hill by bicycle, jogging, Tennis singles match）	No 1 day 2 days 3 days 4 days 5 days	6 days Everyday	0	0	0
26	g	ordered categorical variables	In your average week, how many days you do Heavy(Vigorous intensity) physical activities（Carry heavy luggage, climb the hill by bicycle, jogging, Tennis singles match）	No 1 day 2 days 3 days 4 days 5 days 6 days	Everyday	0	0	0
27	a	ordered categorical variables	In your average week, how many days you do the moderate physical activities? (Carry light weight luggage, play tag with children, swim slowly, Tennis doubles match, playing golf without using cart) Please do not include "walking"	No	1 day 2 days 3 days 4 days 5 days 6 days Everyday	0	0	0
27	b	ordered categorical variables	In your average week, how many days you do the moderate physical activities? (Carry light weight luggage, play tag with children, swim slowly, Tennis doubles match, playing golf without using cart) Please do not include "walking"	No 1 day	2 days 3 days 4 days 5 days 6 days Everyday	0	0	0
27	c	ordered categorical variables	In your average week, how many days you do the moderate physical activities? (Carry light weight luggage, play tag with children, swim slowly, Tennis doubles match, playing golf without using cart) Please do not include "walking"	No 1 day 2 days	3 days 4 days 5 days 6 days Everyday	0	0	0
27	d	ordered categorical variables	In your average week, how many days you do the moderate physical activities? (Carry light weight luggage, play tag with children, swim slowly, Tennis doubles match, playing golf without using cart) Please do not include "walking"	No 1 day 2 days 3 days	4 days 5 days 6 days Everyday	0	0	0
27	e	ordered categorical variables	In your average week, how many days you do the moderate physical activities? (Carry light weight luggage, play tag with children, swim slowly, Tennis doubles match, playing golf without using cart) Please do not include "walking"	No 1 day 2 days 3 days 4 days	5 days 6 days Everyday	0	0	0
27	f	ordered categorical variables	In your average week, how many days you do the moderate physical activities? (Carry light weight luggage, play tag with children, swim slowly, Tennis doubles match, playing golf without using cart) Please do not include "walking"	No 1 day 2 days 3 days 4 days 5 days	6 days Everyday	0	0	0
27	g	ordered categorical variables	In your average week, how many days you do the moderate physical activities? (Carry light weight luggage, play tag with children, swim slowly, Tennis doubles match, playing golf without using cart) Please do not include "walking"	No 1 day 2 days 3 days 4 days 5 days 6 days	Everyday	0	0	0
28	a	ordered categorical variables	In your average week, how many days do you walk continuously over 10 minutes? In this question "walk" includes any walking activities such as in your work/daily life, leisure walking or brisk walking	No	1 day 2 days 3 days 4 days 5 days 6 days Everyday	0	0	0
28	b	ordered categorical variables	In your average week, how many days do you walk continuously over 10 minutes? In this question "walk" includes any walking activities such as in your work/daily life, leisure walking or brisk walking	No 1 day	2 days 3 days 4 days 5 days 6 days Everyday	0	0	0
28	c	ordered categorical variables	In your average week, how many days do you walk continuously over 10 minutes? In this question "walk" includes any walking activities such as in your work/daily life, leisure walking or brisk walking	No 1 day 2 days	3 days 4 days 5 days 6 days Everyday	0	0	0
28	d	ordered categorical variables	In your average week, how many days do you walk continuously over 10 minutes? In this question "walk" includes any walking activities such as in your work/daily life, leisure walking or brisk walking	No 1 day 2 days 3 days	4 days 5 days 6 days Everyday	0	0	0
28	e	ordered categorical variables	In your average week, how many days do you walk continuously over 10 minutes? In this question "walk" includes any walking activities such as in your work/daily life, leisure walking or brisk walking	No 1 day 2 days 3 days 4 days	5 days 6 days Everyday	0	0	0
28	f	ordered categorical variables	In your average week, how many days do you walk continuously over 10 minutes? In this question "walk" includes any walking activities such as in your work/daily life, leisure walking or brisk walking	No 1 day 2 days 3 days 4 days 5 days	6 days Everyday	0	0	0
28	g	ordered categorical variables	In your average week, how many days do you walk continuously over 10 minutes? In this question "walk" includes any walking activities such as in your work/daily life, leisure walking or brisk walking	No 1 day 2 days 3 days 4 days 5 days 6 days	Everyday	0	0	0
29	a	ordered categorical variables	How often do you take antipyretic/pain reducer?	Don't take	<once a half year 2-5 times a half year 1-3 times a month once /twice a week >3 times a week	0	0	0
29	b	ordered categorical variables	How often do you take antipyretic/pain reducer?	Don't take <once a half year	2-5 times a half year 1-3 times a month once /twice a week >3 times a week	0	0	0
29	c	ordered categorical variables	How often do you take antipyretic/pain reducer?	Don't take <once a half year 2-5 times a half year	1-3 times a month once /twice a week >3 times a week	0	0	0
29	d	ordered categorical variables	How often do you take antipyretic/pain reducer?	Don't take <once a half year 2-5 times a half year 1-3 times a month	once /twice a week >3 times a week	0	0	0
29	e	ordered categorical variables	How often do you take antipyretic/pain reducer?	Don't take <once a half year 2-5 times a half year 1-3 times a month once /twice a week	>3 times a week	0	0	0
30*	a	ordered categorical variables	Did you feel nervous?	Rarely Sometimes Often Always	Never	0	0	22
30*	b	ordered categorical variables	Did you feel nervous?	Sometimes Often Always	Never Rarely	0	0	12
30	c	ordered categorical variables	Did you feel nervous?	Often Always	Never Rarely Sometimes	0	0	0
30	d	ordered categorical variables	Did you feel nervous?	Always	Never Rarely Sometimes Often	0	0	0
31	a	ordered categorical variables	Did you feel hopeless?	Rarely Sometimes Often Always	Never	0	0	0
31	b	ordered categorical variables	Did you feel hopeless?	Sometimes Often Always	Never Rarely	0	0	0
31	c	ordered categorical variables	Did you feel hopeless?	Often Always	Never Rarely Sometimes	0	0	0
31	d	ordered categorical variables	Did you feel hopeless?	Always	Never Rarely Sometimes Often	0	0	0
32	a	ordered categorical variables	Were you restless?	Rarely Sometimes Often Always	Never	0	0	0
32	b	ordered categorical variables	Were you restless?	Sometimes Often Always	Never Rarely	0	0	0
32	c	ordered categorical variables	Were you restless?	Often Always	Never Rarely Sometimes	0	0	0
32	d	ordered categorical variables	Were you restless?	Always	Never Rarely Sometimes Often	0	0	0
33	a	ordered categorical variables	Did you feel depressed and felt like nothing could cheer you up?	Rarely Sometimes Often Always	Never	0	0	0
33	b	ordered categorical variables	Did you feel depressed and felt like nothing could cheer you up?	Sometimes Often Always	Never Rarely	0	0	0
33	c	ordered categorical variables	Did you feel depressed and felt like nothing could cheer you up?	Often Always	Never Rarely Sometimes	0	0	0
33	d	ordered categorical variables	Did you feel depressed and felt like nothing could cheer you up?	Always	Never Rarely Sometimes Often	0	0	0
34	a	ordered categorical variables	Did you feel tired to do anything?	Rarely Sometimes Often Always	Never	0	0	0
34	b	ordered categorical variables	Did you feel tired to do anything?	Sometimes Often Always	Never Rarely	0	0	0
34	c	ordered categorical variables	Did you feel tired to do anything?	Often Always	Never Rarely Sometimes	0	0	0
34	d	ordered categorical variables	Did you feel tired to do anything?	Always	Never Rarely Sometimes Often	0	0	0
35	a	ordered categorical variables	Did you feel you were a worthless person?	Rarely Sometimes Often Always	Never	0	0	0
35	b	ordered categorical variables	Did you feel you were a worthless person?	Sometimes Often Always	Never Rarely	0	0	0
35	c	ordered categorical variables	Did you feel you were a worthless person?	Often Always	Never Rarely Sometimes	0	0	0
35*	d	ordered categorical variables	Did you feel you were a worthless person?	Always	Never Rarely Sometimes Often	0	0	23
36	a	ordered categorical variables	For those who selected "Yes": How many times did you visit hospital when you experienced the above symptoms, and how many times diagnosed with flu	No	1 time 2 times >3 times	0	0	0
36	b	ordered categorical variables	For those who selected "Yes": How many times did you visit hospital when you experienced the above symptoms, and how many times diagnosed with flu	No 1 time	2 times >3 times	1	0	0
36	c	ordered categorical variables	For those who selected "Yes": How many times did you visit hospital when you experienced the above symptoms, and how many times diagnosed with flu	No 1 time 2 times	>3 times	0	0	0
37	a	ordered categorical variables	For those who selected "Yes": Did you visit hospital when you experienced the above symptoms? How many times had you been diagnosed with flu?	No	1 time 2 times >3 times	0	0	0
37	b	ordered categorical variables	For those who selected "Yes": Did you visit hospital when you experienced the above symptoms? How many times had you been diagnosed with flu?	No 1 time	2 times >3 times	0	0	0
37	c	ordered categorical variables	For those who selected "Yes": Did you visit hospital when you experienced the above symptoms? How many times had you been diagnosed with flu?	No 1 time 2 times	>3 times	0	0	0
38	a	ordered categorical variables	Except for those who the above question is not applicable for: Please choose from options about the number of employees.	1(myself)	2-5 6-20 21-100 101-300 >301	0	0	0
38	b	ordered categorical variables	Except for those who the above question is not applicable for: Please choose from options about the number of employees.	1(myself) 2-5	6-20 21-100 101-300 >301	0	0	0
38	c	ordered categorical variables	Except for those who the above question is not applicable for: Please choose from options about the number of employees.	1(myself) 2-5 6-20	21-100 101-300 >301	0	0	0
38	d	ordered categorical variables	Except for those who the above question is not applicable for: Please choose from options about the number of employees.	1(myself) 2-5 6-20 21-100	101-300 >301	0	0	0
38	e	ordered categorical variables	Except for those who the above question is not applicable for: Please choose from options about the number of employees.	1(myself) 2-5 6-20 21-100 101-300	>301	0	0	0
39	a	ordered categorical variables	Do you think that there is a "Soul mate”?	No	Not for me, but for someone not sure Maybe Must be	0	0	0
39	b	ordered categorical variables	Do you think that there is a "Soul mate”?	No Not for me, but for someone	not sure Maybe Must be	0	0	0
39	c	ordered categorical variables	Do you think that there is a "Soul mate”?	No Not for me, but for someone not sure	Maybe Must be	0	0	0
39	d	ordered categorical variables	Do you think that there is a "Soul mate”?	No Not for me, but for someone not sure Maybe	Must be	0	0	0
40	-	unordered categorical variables	Your biological sex	Male		0	0	0
41	-	unordered categorical variables	Have you ever smoked?	Yes		0	0	0
42	-	unordered categorical variables	Did anybody whom you lived with longer than 10 years smoke?	Yes		0	0	0
43	-	unordered categorical variables	For mobile phone users only: What is the phone type? (multiple answers allowed)	Feature phone		0	0	0
44	-	unordered categorical variables	For mobile phone users only: What is the phone type? (multiple answers allowed)	Smartphone（iPhone)		0	0	0
45	-	unordered categorical variables	For mobile phone users only: What is the phone type? (multiple answers allowed)	Smartphone（Android）		0	0	0
46	-	unordered categorical variables	For mobile phone users only: What is the phone type? (multiple answers allowed)	Smartphone（Other）		0	0	0
47	-	unordered categorical variables	Do you use the internet?	Yes		0	0	0
48	-	unordered categorical variables	Users only: What is the information you search over the internet? (multiple answers allowed)	Searching		0	0	0
49	-	unordered categorical variables	Users only: What is the information you search over the internet? (multiple answers allowed)	News		0	0	0
50	-	unordered categorical variables	Users only: What is the information you search over the internet? (multiple answers allowed)	Video		0	0	0
51	-	unordered categorical variables	Users only: What is the information you search over the internet? (multiple answers allowed)	Catching up		0	0	0
52	-	unordered categorical variables	Users only: What is the information you search over the internet? (multiple answers allowed)	Q&A		0	0	0
53	-	unordered categorical variables	Users only: What is the information you search over the internet? (multiple answers allowed)	Shopping		0	0	0
54	-	unordered categorical variables	Users only: What is the information you search over the internet? (multiple answers allowed)	Game		0	0	0
55	-	unordered categorical variables	Users only: What is the information you search over the internet? (multiple answers allowed)	Stock price/Economy		0	0	0
56	-	unordered categorical variables	Users only: What is the information you search over the internet? (multiple answers allowed)	Sports		0	0	0
57	-	unordered categorical variables	Users only: What is the information you search over the internet? (multiple answers allowed)	Map/Region（Shop, Sightseeing, timetable）		0	0	0
58	-	unordered categorical variables	Users only: What is the information you search over the internet? (multiple answers allowed)	Health/Illness		0	0	0
59	-	unordered categorical variables	Users only: What is the information you search over the internet? (multiple answers allowed)	Hobby		0	0	0
60	-	unordered categorical variables	Users only: What is the information you search over the internet? (multiple answers allowed)	Weather		0	0	0
61	-	unordered categorical variables	Users only: What is the information you search over the internet? (multiple answers allowed)	Recipe		0	0	0
62	-	unordered categorical variables	Users only: What is the information you search over the internet? (multiple answers allowed)	Fortune telling		0	0	0
63	-	unordered categorical variables	Users only: What is the information you search over the internet? (multiple answers allowed)	Other		0	0	0
64	-	unordered categorical variables	Do you avoid the burnt part of cooked meat /fishes?	Yes		0	0	0
65	-	unordered categorical variables	Do you avoid the food possibly rotten?	Yes		0	0	0
66	-	unordered categorical variables	Do you try not to take too much salt?	Yes		0	0	0
67	-	unordered categorical variables	Do you try to avoid taking too much animal fat such as butter and bacon?	Yes		0	0	0
68	-	unordered categorical variables	Do you try to take Green and Yellow vegetables?	Yes		0	0	0
69	-	unordered categorical variables	Are you allergic to any food?	Yes		0	0	0
70	-	unordered categorical variables	For those who answered yes: Please specify the food you are allergic to (multiple answers allowed)	Mackerel		0	0	0
71	-	unordered categorical variables	For those who answered yes: Please specify the food you are allergic to (multiple answers allowed)	Shrimp		0	0	0
72	-	unordered categorical variables	For those who answered yes: Please specify the food you are allergic to (multiple answers allowed)	Kiwifruit		0	0	0
73	-	unordered categorical variables	For those who answered yes: Please specify the food you are allergic to (multiple answers allowed)	Apple		0	0	0
74	-	unordered categorical variables	For those who answered yes: Please specify the food you are allergic to (multiple answers allowed)	Peach		0	0	0
75	-	unordered categorical variables	For those who answered yes: Please specify the food you are allergic to (multiple answers allowed)	Other		0	0	0
76	-	unordered categorical variables	For those who answered yes: Please specify the food you are allergic to (multiple answers allowed)	Crab		0	0	0
77	-	unordered categorical variables	For those who answered yes: Please specify the food you are allergic to (multiple answers allowed)	Buckwheat		0	0	0
78	-	unordered categorical variables	For those who answered yes: Please specify the food you are allergic to (multiple answers allowed)	Egg		0	0	0
79	-	unordered categorical variables	For those who answered yes: Please specify the food you are allergic to (multiple answers allowed)	Milk		0	0	0
80	-	unordered categorical variables	For those who answered yes: Do you still have food allergy?	Yes		0	0	0
81	-	unordered categorical variables	Does coffee prevent you from sleeping?	Yes		0	0	0
82	-	unordered categorical variables	Are you lactose-intolerant?	Yes		0	0	0
83	-	unordered categorical variables	For those who answered yes: when did it start?	From childhood		0	0	0
84	-	unordered categorical variables	For those who take dietary supplement: Please specify (Multiple answers allowed)	Nourishment		0	0	0
85	-	unordered categorical variables	For those who take dietary supplement: Please specify (Multiple answers allowed)	Other		0	0	0
86	-	unordered categorical variables	For those who take dietary supplement: Please specify (Multiple answers allowed)	Multi-Vitamin		0	0	0
87	-	unordered categorical variables	For those who take dietary supplement: Please specify (Multiple answers allowed)	Vitamin B		0	4	0
88	-	unordered categorical variables	For those who take dietary supplement: Please specify (Multiple answers allowed)	Vitamin C		0	0	0
89	-	unordered categorical variables	For those who take dietary supplement: Please specify (Multiple answers allowed)	Vitamin E		0	0	0
90	-	unordered categorical variables	For those who take dietary supplement: Please specify (Multiple answers allowed)	Vitamin A		0	0	0
91	-	unordered categorical variables	For those who take dietary supplement: Please specify (Multiple answers allowed)	Calcium		0	0	0
92	-	unordered categorical variables	For those who take dietary supplement: Please specify (Multiple answers allowed)	Fe		0	0	0
93	-	unordered categorical variables	For those who take dietary supplement: Please specify (Multiple answers allowed)	Collagen/Royal jelly		0	0	0
94	-	unordered categorical variables	For those who take dietary supplement: Please specify (Multiple answers allowed)	Turmeric		0	0	0
95	-	unordered categorical variables	For those who take foods for specified health uses: What are the effects which you expect? (Multiple answers allowed)	Probiotics		0	0	0
96	-	unordered categorical variables	For those who take foods for specified health uses: What are the effects which you expect? (Multiple answers allowed)	Blood pressure		0	0	0
97	-	unordered categorical variables	For those who take foods for specified health uses: What are the effects which you expect? (Multiple answers allowed)	Cholesterol		0	0	0
98	-	unordered categorical variables	For those who take foods for specified health uses: What are the effects which you expect? (Multiple answers allowed)	Blood glucose level		0	0	0
99	-	unordered categorical variables	For those who take foods for specified health uses: What are the effects which you expect? (Multiple answers allowed)	TG		0	0	0
100	-	unordered categorical variables	For those who take foods for specified health uses: What are the effects which you expect? (Multiple answers allowed)	Mineral supplementation		0	0	0
101	-	unordered categorical variables	For those who take foods for specified health uses: What are the effects which you expect? (Multiple answers allowed)	Bone		0	0	0
102	-	unordered categorical variables	For those who take foods for specified health uses: What are the effects which you expect? (Multiple answers allowed)	Other		0	0	0
103	-	unordered categorical variables	Have you ever changed your lifestyle, such as diet, exercise, to lead more healthy life?	Yes		0	0	0
104	-	unordered categorical variables	For those who answered yes: Please specify the reason that led you make this change? (Multiple choice allowed)	Illness of mine		0	0	0
105	-	unordered categorical variables	For those who answered yes: Please specify the reason that led you make this change? (Multiple choice allowed)	Illness of family		0	0	0
106	-	unordered categorical variables	For those who answered yes: Please specify the reason that led you make this change? (Multiple choice allowed)	Something in test results		0	0	0
107	-	unordered categorical variables	For those who answered yes: Please specify the reason that led you make this change? (Multiple choice allowed)	Diet/Working out -a desire to improve own health		0	0	0
108	-	unordered categorical variables	For those who answered yes: Please specify the reason that led you make this change? (Multiple choice allowed)	Marriage/Career change -Environmental change		0	0	0
109	-	unordered categorical variables	For those who answered yes: Please specify the reason that led you make this change? (Multiple choice allowed)	Partner/Children		0	0	0
110	-	unordered categorical variables	For those who answered yes: Please specify the reason that led you make this change? (Multiple choice allowed)	Preference change		0	0	0
111	-	unordered categorical variables	For those who answered yes: Please specify the reason that led you make this change? (Multiple choice allowed)	Other		0	0	0
112	-	unordered categorical variables	What are your favorite sports? (Multiple choices allowed)	Sprint		0	0	0
113	-	unordered categorical variables	What are your favorite sports? (Multiple choices allowed)	Marathon training		0	0	0
114	-	unordered categorical variables	What are your favorite sports? (Multiple choices allowed)	Ball Game-Individual		0	0	0
115	-	unordered categorical variables	What are your favorite sports? (Multiple choices allowed)	Ball Game-Team		0	0	1
116	-	unordered categorical variables	What are your favorite sports? (Multiple choices allowed)	Martial arts		0	0	0
117	-	unordered categorical variables	What are your favorite sports? (Multiple choices allowed)	Scoring performance		0	0	0
118	-	unordered categorical variables	What are your favorite sports? (Multiple choices allowed)	Hitting a target		0	2	0
119	-	unordered categorical variables	Can you relieve your fatigue by taking rest?	Yes		0	0	0
120	-	unordered categorical variables	Which do you feel tiredness more? At the office/school or at home?	Neither		0	0	0
121	-	unordered categorical variables	Which do you feel tiredness more? At the office/school or at home?	Office/School		0	0	0
122	-	unordered categorical variables	Which do you feel tiredness more? At the office/school or at home?	Home		0	0	0
123	-	unordered categorical variables	Which do you feel tiredness more? At the office/school or at home?	Both		0	0	0
124	-	unordered categorical variables	Is there anything you do /keep in mind to recover from your fatigue?	Yes		0	0	0
125	-	unordered categorical variables	For those who answered yes: Please specify	Sleep		0	0	0
126	-	unordered categorical variables	For those who answered yes: Please specify	Nourishment/Diet		0	0	0
127	-	unordered categorical variables	For those who answered yes: Please specify	Relaxation		0	0	0
128	-	unordered categorical variables	For those who answered yes: Please specify	Circadian rhythm		0	0	0
129	-	unordered categorical variables	For those who answered yes: Please specify	Enjoy Hobby/holiday		0	0	0
130	-	unordered categorical variables	For those who answered yes: Please specify	Other		0	0	0
131	-	unordered categorical variables	Do you have the anxiety that your current fatigue may lead to the future incidence of disease?	Yes		0	0	0
132	-	unordered categorical variables	Do you have the habit of taking nap?	Yes		0	0	0
133	-	unordered categorical variables	Do you have any problem with your sleep?	Yes		0	0	0
134	-	unordered categorical variables	For those who answered Yes: Please specify (Multiple choices allowed)	Talking in your sleep		0	0	0
135	-	unordered categorical variables	For those who answered Yes: Please specify (Multiple choices allowed)	Bruxism		0	0	0
136	-	unordered categorical variables	For those who answered Yes: Please specify (Multiple choices allowed)	Sleep paralysis		0	0	0
137	-	unordered categorical variables	For those who answered Yes: Please specify (Multiple choices allowed)	Nightmare		0	0	0
138	-	unordered categorical variables	For those who answered Yes: Please specify (Multiple choices allowed)	Other		0	0	0
139	-	unordered categorical variables	For those who answered Yes: Please specify (Multiple choices allowed)	Trouble in falling asleep		0	0	0
140	-	unordered categorical variables	For those who answered Yes: Please specify (Multiple choices allowed)	Don't sleep well		0	0	0
141	-	unordered categorical variables	For those who answered Yes: Please specify (Multiple choices allowed)	Wake up in early morning		0	0	0
142	-	unordered categorical variables	For those who answered Yes: Please specify (Multiple choices allowed)	Can't recover form fatigue		0	0	0
143	-	unordered categorical variables	For those who answered Yes: Please specify (Multiple choices allowed)	Can't wake up in morning		0	0	0
144	-	unordered categorical variables	For those who answered Yes: Please specify (Multiple choices allowed)	Snore		0	0	0
145	-	unordered categorical variables	For those who answered Yes: Please specify (Multiple choices allowed)	Stop breathing in sleep		0	0	0
146	-	unordered categorical variables	For those who answered Yes: Please specify (Multiple choices allowed)	Feeling hot and itching in hands and feet		0	0	0
147	-	unordered categorical variables	For those who answered Yes: Please specify (Multiple choices allowed)	Twitching		0	7	0
148	-	unordered categorical variables	Are you living by yourself?	Yes		0	0	0
149	-	unordered categorical variables	For those who answered No: Who do you live with? (Multiple answers allowed)	Partner		0	0	0
150	-	unordered categorical variables	For those who answered No: Who do you live with? (Multiple answers allowed)	Children/ Grandchildren		0	0	0
151	-	unordered categorical variables	For those who answered No: Who do you live with? (Multiple answers allowed)	Parents/Grandparents		0	0	0
152	-	unordered categorical variables	For those who answered No: Who do you live with? (Multiple answers allowed)	Friends/Housemate		0	0	0
153	-	unordered categorical variables	For those who answered No: Who do you live with? (Multiple answers allowed)	Pet		0	0	0
154	-	unordered categorical variables	For those who answered No: Who do you live with? (Multiple answers allowed)	Other		0	0	0
155	-	unordered categorical variables	Do you lead life with regular routines?	Yes		0	0	0
156	-	unordered categorical variables	Do you dye your hair?	Yes		0	0	0
157	-	unordered categorical variables	Which is your dominant hand?	Right		0	0	0
158	-	unordered categorical variables	What is your normal condition of your feces?	Diarrhea		0	0	0
159	-	unordered categorical variables	What is your normal condition of your feces?	Loose stool		0	0	0
160	-	unordered categorical variables	What is your normal condition of your feces?	Standard		0	0	0
161	-	unordered categorical variables	What is your normal condition of your feces?	Hard		0	0	0
162	-	unordered categorical variables	What is your normal condition of your feces?	Alternate between constipation and diarrhea		0	0	0
163	-	unordered categorical variables	Do you have armpit odor?	Yes		0	0	0
164	-	unordered categorical variables	What are the things you feel that you got a good deal? (Multiple answers allowed	○％OFF		0	0	0
165	-	unordered categorical variables	Which one do you feel is a good deal?	○％Increase in volume		0	0	0
166	-	unordered categorical variables	Which one do you feel is a good deal?	Points × times		0	0	0
167	-	unordered categorical variables	Which one do you feel is a good deal?	Buy 〇 and get 〇 free		0	0	0
168	-	unordered categorical variables	Which one do you feel is a good deal?	Free shipping		0	0	0
169	-	unordered categorical variables	Which one do you feel is a good deal?	Discount coupon		0	0	0
170	-	unordered categorical variables	Which one do you feel is a good deal?	This message is only for you		0	0	0
171	-	unordered categorical variables	Did you often feel low or melancholy for past 1 month?	Yes		0	0	0
172	-	unordered categorical variables	Was there a time when you continuously feel low or melancholy for over 1 month?	Yes		0	0	0
173*	-	unordered categorical variables	Did you often feel uninterested in the things or could not really enjoy the things for the past 1 month?	Yes		0	0	65
174	-	unordered categorical variables	Was there a time where you could not really interest in or enjoy the things for over 1-month period?	Yes		0	0	0
175	-	unordered categorical variables	Do you have any hobby?	Yes		0	0	0
176	-	unordered categorical variables	Do you enjoy your daily life?	Yes		0	0	0
177	-	unordered categorical variables	Do you have anybody who make you feel safe and calm down when you meet him/her?	Yes		0	0	0
178	-	unordered categorical variables	Do you have anybody who agrees with your action/idea and support?	Yes		0	0	0
179	-	unordered categorical variables	Do you have anybody you can share your secret or personal feeling?	Yes		0	0	0
180	-	unordered categorical variables	Is your lover opposite sex?	Yes		0	0	0
181	-	unordered categorical variables	Please choose the subject you like most	Biology		0	0	0
182	-	unordered categorical variables	Please choose the subject you like most	Earth science		0	0	0
183	-	unordered categorical variables	Please choose the subject you like most	Physical education		0	0	0
184	-	unordered categorical variables	Please choose the subject you like most	Music		0	7	0
185	-	unordered categorical variables	Please choose the subject you like most	Art		0	0	0
186	-	unordered categorical variables	Please choose the subject you like most	Technologies / Home economics		0	0	0
187	-	unordered categorical variables	Please choose the subject you like most	Information		0	0	0
188	-	unordered categorical variables	Please choose the subject you like most	National language		0	0	0
189	-	unordered categorical variables	Please choose the subject you like most	English		0	0	0
190	-	unordered categorical variables	Please choose the subject you like most	World history		0	0	0
191	-	unordered categorical variables	Please choose the subject you like most	Japanese history		0	0	0
192	-	unordered categorical variables	Please choose the subject you like most	Geography		0	12	0
193	-	unordered categorical variables	Please choose the subject you like most	Civics		0	0	0
194	-	unordered categorical variables	Please choose the subject you like most	Mathematics		0	0	0
195	-	unordered categorical variables	Please choose the subject you like most	Physics		0	0	0
196	-	unordered categorical variables	Please choose the subject you like most	Chemistry		0	0	0
197	-	unordered categorical variables	Please choose the subject you are most good at	Biology		0	0	0
198	-	unordered categorical variables	Please choose the subject you are most good at	Physical education		0	0	0
199	-	unordered categorical variables	Please choose the subject you are most good at	Music		0	0	0
200	-	unordered categorical variables	Please choose the subject you are most good at	Art		1	0	0
201	-	unordered categorical variables	Please choose the subject you are most good at	Technologies / Home economics		0	0	0
202	-	unordered categorical variables	Please choose the subject you are most good at	Information		0	0	0
203	-	unordered categorical variables	Please choose the subject you are most good at	National language		0	0	0
204	-	unordered categorical variables	Please choose the subject you are most good at	English		0	0	0
205	-	unordered categorical variables	Please choose the subject you are most good at	World history		0	0	0
206	-	unordered categorical variables	Please choose the subject you are most good at	Japanese history		0	0	0
207	-	unordered categorical variables	Please choose the subject you are most good at	Geography		0	0	0
208	-	unordered categorical variables	Please choose the subject you are most good at	Civics		0	0	0
209	-	unordered categorical variables	Please choose the subject you are most good at	Mathematics		0	0	0
210	-	unordered categorical variables	Please choose the subject you are most good at	Physics		0	0	0
211	-	unordered categorical variables	Please choose the subject you are most good at	Chemistry		0	0	0
212	-	unordered categorical variables	Did you take any lessons when you were a child? (Multiple answers allowed)	Private tutoring school		0	0	0
213	-	unordered categorical variables	Did you take any lessons when you were a child? (Multiple answers allowed)	Private tutoring school (for an entrance exam)		0	0	0
214	-	unordered categorical variables	Did you take any lessons when you were a child? (Multiple answers allowed)	Language school		0	2	0
215	-	unordered categorical variables	Did you take any lessons when you were a child? (Multiple answers allowed)	Exercise		0	0	0
216	-	unordered categorical variables	Did you take any lessons when you were a child? (Multiple answers allowed)	Music		0	0	0
217	-	unordered categorical variables	Did you take any lessons when you were a child? (Multiple answers allowed)	Art		0	0	0
218	-	unordered categorical variables	Did you take any lessons when you were a child? (Multiple answers allowed)	Other		0	0	0
219	-	unordered categorical variables	What kind of lessons does your child take? (Or you would like to have your child to take in the future?)Multiple answers allowed	Private tutoring school		0	0	0
220	-	unordered categorical variables	What kind of lessons does your child take? (Or you would like to have your child to take in the future?)Multiple answers allowed	Private tutoring school (for an entrance exam)		0	0	0
221	-	unordered categorical variables	What kind of lessons does your child take? (Or you would like to have your child to take in the future?)Multiple answers allowed	Language school		0	0	0
222	-	unordered categorical variables	What kind of lessons does your child take? (Or you would like to have your child to take in the future?)Multiple answers allowed	Exercise		0	0	0
223	-	unordered categorical variables	What kind of lessons does your child take? (Or you would like to have your child to take in the future?)Multiple answers allowed	Music		0	0	0
224	-	unordered categorical variables	What kind of lessons does your child take? (Or you would like to have your child to take in the future?)Multiple answers allowed	Art		0	0	0
225	-	unordered categorical variables	What kind of lessons does your child take? (Or you would like to have your child to take in the future?)Multiple answers allowed	Other		0	0	0
226	-	unordered categorical variables	What is the best way for you to memorize the things?	Visual stimulation		0	0	0
227	-	unordered categorical variables	Which is the best way to understand / memorize anything?	Hearing stimulation		0	0	0
228	-	unordered categorical variables	Which is the best way to understand / memorize anything?	Touching stimulation		0	0	0
229	-	unordered categorical variables	Which is the best way to understand / memorize anything?	Linguistic stimulation		0	0	0
230	-	unordered categorical variables	Which is the best way to understand / memorize anything?	Other		0	0	0
231	-	unordered categorical variables	Have you measured your blood pressure at health checkups, etc.in the past year?	Yes		0	0	0
232	-	unordered categorical variables	Have you measured your total cholesterol value at health checkups, etc. in the past year?	Yes		0	0	0
233	-	unordered categorical variables	Have you ever measured your Triglyceride level at health checkups, etc. in the past year?	Yes		0	0	0
234	-	unordered categorical variables	Have you ever measured your Fasting Blood sugar level in the past year?	Yes		0	0	0
235	-	unordered categorical variables	Please answer if is there any item listed in the above whose score exceeded the standard value at the health checkup within the past year	GOT（AST）		0	0	0
236	-	unordered categorical variables	Please answer if is there any item listed in the above whose score exceeded the standard value at the health checkup within the past year	GPT（ALT）	White Blood Cell（WBC）	0	0	0
237	-	unordered categorical variables	Please answer if is there any item listed in the above whose score exceeded the standard value at the health checkup within the past year	γ-GTP	Hemoglobin（Hb）	0	0	0
238	-	unordered categorical variables	Please answer if is there any item listed in the above whose score exceeded the standard value at the health checkup within the past year	ALP	Hematocritト（Hit）	0	0	0
239	-	unordered categorical variables	Please answer if is there any item listed in the above whose score exceeded the standard value at the health checkup within the past year	LDH	Total cholesterol	0	0	0
240	-	unordered categorical variables	Please answer if is there any item listed in the above whose score exceeded the standard value at the health checkup within the past year	Total bilirubin	HDL Cholesterol	0	0	0
241	-	unordered categorical variables	Please answer if is there any item listed in the above whose score exceeded the standard value at the health checkup within the past year	Total Protein (TP)	LDL Cholesterol	0	0	0
242	-	unordered categorical variables	Please answer if is there any item listed in the above whose score exceeded the standard value at the health checkup within the past year	Serum Amylase（AMY）		0	0	0
243	-	unordered categorical variables	Please answer if is there any item listed in the above whose score exceeded the standard value at the health checkup within the past year	Red Blood Cell（RBC）		0	0	0
244	-	unordered categorical variables	Please answer if is there any item listed in the above whose score exceeded the standard value at the health checkup within the past year	Urea Nitrogen（UN）		0	0	0
245	-	unordered categorical variables	Please answer if is there any item listed in the above whose score exceeded the standard value at the health checkup within the past year	Creatinine（CRE）		0	0	0
246	-	unordered categorical variables	Please answer if is there any item listed in the above whose score exceeded the standard value at the health checkup within the past year	Uric Acid（UA）		0	0	0
247	-	unordered categorical variables	Please answer if is there any item listed in the above whose score exceeded the standard value at the health checkup within the past year	HbA1c（NGSP）		0	0	0
248	-	unordered categorical variables	Please answer if is there any item listed in the above whose score exceeded the standard value at the health checkup within the past year	CRP		0	0	0
249	-	unordered categorical variables	Please answer if is there any item listed in the above whose score exceeded the standard value at the health checkup within the past year	White Blood Cell（WBC）		0	0	0
250	-	unordered categorical variables	Please answer if is there any item listed in the above whose score exceeded the standard value at the health checkup within the past year	Hemoglobin（Hb）		0	7	0
251	-	unordered categorical variables	Please answer if is there any item listed in the above whose score exceeded the standard value at the health checkup within the past year	Hematocritト（Hit）		0	0	0
252	-	unordered categorical variables	Please answer if is there any item listed in the above whose score exceeded the standard value at the health checkup within the past year	Platelet		0	0	0
253	-	unordered categorical variables	Please answer if is there any item listed in the above whose score exceeded the standard value at the health checkup within the past year	Total cholesterol		0	0	0
254	-	unordered categorical variables	Please answer if is there any item listed in the above whose score exceeded the standard value at the health checkup within the past year	HDL Cholesterol		0	0	0
255	-	unordered categorical variables	Please answer if is there any item listed in the above whose score exceeded the standard value at the health checkup within the past year	Triglyceride (TG)		0	0	0
256	-	unordered categorical variables	Please answer if is there any item listed in the above whose score exceeded the standard value at the health checkup within the past year	LDL Cholesterol		0	0	0
257	-	unordered categorical variables	Are you taking medication on regular basis?	Yes		0	0	0
258	-	unordered categorical variables	For those who answered Yes: Please specify the type of drug you are taking (Multiple choices allowed	Treating Hypertensives		0	0	0
259	-	unordered categorical variables	For those who answered Yes: Please specify the type of drug you are taking (Multiple choices allowed	Cholesterol reducer		0	0	0
260	-	unordered categorical variables	For those who answered Yes: Please specify the type of drug you are taking (Multiple choices allowed	Diabetes		0	0	0
261	-	unordered categorical variables	For those who answered Yes: Please specify the type of drug you are taking (Multiple choices allowed	Gout		0	0	0
262	-	unordered categorical variables	For those who answered Yes: Please specify the type of drug you are taking (Multiple choices allowed	Depression		0	0	0
263	-	unordered categorical variables	For those who answered Yes: Please specify the type of drug you are taking (Multiple choices allowed	Others		0	0	0
264	-	unordered categorical variables	Have you ever experienced the adverse reaction caused by the medication you took?	Yes		0	0	0
265	-	unordered categorical variables	Is the OTC painkiller effective for your physical makeup?	Yes		0	0	0
266	-	unordered categorical variables	Are you aware of any of the following symptoms for the past one year?_Squeezing chest pain, or chest pain that continues longer than 10 seconds	Yes		0	0	0
267	-	unordered categorical variables	Are you aware of any of the following symptoms for the past one year?_Abnormal heartbeat or being diagnosed to have the arrhythmia	Yes		0	0	0
268	-	unordered categorical variables	Are you aware of any of the following symptoms for the past one year?_Suddenly feel as if your tongue is tangled	Yes		0	0	0
269	-	unordered categorical variables	Are you aware of any of the following symptoms for the past one year?_Feel as if your hands or feet crippled or paralyzed	Yes		0	0	0
270	-	unordered categorical variables	Are you aware of any of the following symptoms for the past one year?_When you walk, start feeling numb or pain after a while, though you were fine before you start walking, which you can recover after taking a rest	Yes		0	0	0
271	-	unordered categorical variables	Have you ever taken Female hormonal agent?	Yes		0	0	0
272	-	unordered categorical variables	Have you ever gotten pregnant?	Yes		0	0	0
273	-	unordered categorical variables	For those who gave birth: Have you ever breastfed	Yes		0	0	0
274	-	unordered categorical variables	Have you ever caught the following disease?	Mastopathy		0	0	0
275	-	unordered categorical variables	Have you ever caught the following disease?	Endometritis		0	0	0
276	-	unordered categorical variables	Have you ever caught the following disease?	Uterine fibroids		0	0	0
277	-	unordered categorical variables	Have you ever caught the following disease?	Ovarian cyst		0	0	0
278	-	unordered categorical variables	Have you ever caught the following disease?	Other		0	0	0
279	-	unordered categorical variables	Has any of your blood relatives such as your mother, daughter or sisters caught the following diseases?（Multiple choices allowed）※For those who are still alive, please fill in the information being agreed to be shared. For those who are diseased, please fill in the information as far as know	Mastopathy		0	0	0
280	-	unordered categorical variables	Has any of your blood relatives such as your mother, daughter or sisters caught the following diseases?（Multiple choices allowed）※For those who are still alive, please fill in the information being agreed to be shared. For those who are diseased, please fill in the information as far as know	Endometritis		0	0	0
281	-	unordered categorical variables	Has any of your blood relatives such as your mother, daughter or sisters caught the following diseases?（Multiple choices allowed）※For those who are still alive, please fill in the information being agreed to be shared. For those who are diseased, please fill in the information as far as know	Uterine fibroids		0	0	0
282	-	unordered categorical variables	Has any of your blood relatives such as your mother, daughter or sisters caught the following diseases?（Multiple choices allowed）※For those who are still alive, please fill in the information being agreed to be shared. For those who are diseased, please fill in the information as far as know	Ovarian cyst		0	0	0
283	-	unordered categorical variables	Has any of your blood relatives such as your mother, daughter or sisters caught the following diseases?（Multiple choices allowed）※For those who are still alive, please fill in the information being agreed to be shared. For those who are diseased, please fill in the information as far as know	Other		8	23	0
284	-	unordered categorical variables	Have you ever experienced rough skin caused by cosmetics?	Yes		0	9	0
285	-	unordered categorical variables	What is your blood type?	A		0	0	0
286	-	unordered categorical variables	What is your blood type?	B		0	0	0
287	-	unordered categorical variables	What is your blood type?	O		0	0	0
288	-	unordered categorical variables	What is your blood type?	AB		0	0	0
289	-	unordered categorical variables	Do you have any concern over the followings? (Multiple choices allowed)	Thin hair		0	0	0
290	-	unordered categorical variables	Do you have any concern over the followings? (Multiple choices allowed)	Body odor		0	0	0
291	-	unordered categorical variables	Do you have any concern over the followings? (Multiple choices allowed)	Erectile dysfunction		0	0	0
292	-	unordered categorical variables	Do you have any concern over the followings? (Multiple choices allowed)	Frequent urination		0	0	0
293	-	unordered categorical variables	Do you have any concern over the followings? (Multiple choices allowed)	Other		0	0	0
294	-	unordered categorical variables	For those who answered "Thinning hair”: What is your type? (Multiple answers allowed)	Forehead M-shaped		0	0	0
295	-	unordered categorical variables	For those who answered "Thinning hair”: What is your type? (Multiple answers allowed)	Forehead A-shaped		0	0	0
296	-	unordered categorical variables	For those who answered "Thinning hair”: What is your type? (Multiple answers allowed)	Back of the head O-shaped		0	0	0
297	-	unordered categorical variables	For those who answered "Thinning hair”: What is your type? (Multiple answers allowed)	Overall		0	0	0
298	-	unordered categorical variables	For those who answered "Thinning hair”: What is your type? (Multiple answers allowed)	Thin hair		0	0	0
299	-	unordered categorical variables	For those who answered "Body Odor": Which odor of the followings do you have concern? (Multiple answers allowed)	Sweat		0	0	0
300	-	unordered categorical variables	For those who answered "Body Odor": Which odor of the followings do you have concern? (Multiple answers allowed)	Armpit		0	0	0
301	-	unordered categorical variables	For those who answered "Body Odor": Which odor of the followings do you have concern? (Multiple answers allowed)	Foot		0	0	0
302	-	unordered categorical variables	For those who answered "Body Odor": Which odor of the followings do you have concern? (Multiple answers allowed)	Mouse		1	0	1
303	-	unordered categorical variables	For those who answered "Body Odor": Which odor of the followings do you have concern? (Multiple answers allowed)	Aging body odor		0	0	0
304	-	unordered categorical variables	For those who answered ED: Please specify, if any, the possible cause (Multiple answers allowed)	Chronic disease -Diabetes etc.		0	0	0
305	-	unordered categorical variables	For those who answered ED: Please specify, if any, the possible cause (Multiple answers allowed)	Psychogenic-Depression, Stress		0	0	0
306	-	unordered categorical variables	For those who answered ED: Please specify, if any, the possible cause (Multiple answers allowed)	Other		0	0	0
307	-	unordered categorical variables	What is your blood type?	A		0	0	0
308	-	unordered categorical variables	Did you have a history of cancer?	Breast Carcinoma		0	0	0
309	-	unordered categorical variables	Did you have a history of cancer?	CRC		0	0	0
310	-	unordered categorical variables	Did you have a history of CNS disease?	Cerebral Infarction		0	0	0
311	-	unordered categorical variables	Did you have a history of respiratory disease ?	Pulmonary Tuberculosis		0	0	0
312	-	unordered categorical variables	Did you have a history of respiratory disease ?	Bronchial Asthma		0	0	0
313	-	unordered categorical variables	Did you have a history of respiratory disease ?	Pneumonia		0	0	0
314	-	unordered categorical variables	Did you have a history of circulatory organ disease?	Hypertension		0	0	0
315	-	unordered categorical variables	Did you have a history of circulatory organ disease?	Arrhythmia (Ventricular Arrhythmia)		0	0	0
316	-	unordered categorical variables	Did you have a history of circulatory organ disease?	Arrhythmia (Atrial fibrillation)		0	0	0
317	-	unordered categorical variables	Did you have a history of circulatory organ disease?	Arrhythmia (Details unknown)		0	0	0
318	-	unordered categorical variables	Did you have a history of digestive organs disease?	Gallstone		0	0	0
319	-	unordered categorical variables	Did you have a history of digestive organs disease?	Acute Pancreatitis		0	0	0
320	-	unordered categorical variables	Did you have a history of digestive organs disease?	Gastric Ulcer		0	0	0
321	-	unordered categorical variables	Did you have a history of digestive organs disease?	Duodenal Ulcer		0	0	0
322	-	unordered categorical variables	Did you have a history of digestive organs disease?	Reflux Esophagitis		0	0	0
323	-	unordered categorical variables	Did you have a history of digestive organs disease?	Hepatitis B		0	0	0
324	-	unordered categorical variables	Did you have a history of digestive organs disease?	Hepatitis C		0	0	0
325	-	unordered categorical variables	Did you have a history of digestive organs disease?	Cholecystitis		0	0	0
326	-	unordered categorical variables	Did you have a history of urinary system disease?	Cystic Kidney		0	0	0
327	-	unordered categorical variables	Did you have a history of urinary system disease?	Kidney Stone		0	0	0
328	-	unordered categorical variables	Did you have a history of urinary system disease?	Ureteral Calculus		0	0	0
329	-	unordered categorical variables	Did you have a history of urinary system disease?	Anemia (iron deficiency)		0	0	0
330	-	unordered categorical variables	Did you have a history of metabolic disease?	Type 2 Diabetes		0	0	0
331	-	unordered categorical variables	Did you have a history of metabolic disease?	Diabetes Mellitus (Details unknown)		0	0	0
332	-	unordered categorical variables	Did you have a history of metabolic disease?	Hyperlipidemia		0	0	0
333	-	unordered categorical variables	Did you have a history of metabolic disease?	Osteoporosis		0	0	0
334	-	unordered categorical variables	Did you have a history of metabolic disease?	Hyperuricemia and gout		0	0	0
335	-	unordered categorical variables	Did you have a history of endocrine disease?	Hypothyroidism		0	0	0
336	-	unordered categorical variables	Did you have a history of endocrine disease?	Hyperthyroidism		0	0	0
337	-	unordered categorical variables	Did you have a history of endocrine disease?	Goiter		0	0	0
338	-	unordered categorical variables	Did you have a history of allergy?	Pollinosis		0	0	0
339	-	unordered categorical variables	Did you have a history of allergy?	Allergic conjunctivitis		0	0	0
340	-	unordered categorical variables	Did you have a history of allergy?	Allergic rhinitis		0	0	0
341	-	unordered categorical variables	Did you have a history of allergy?	Food allergy		0	0	0
342	-	unordered categorical variables	Did you have a history of allergy?	Atopic dermatitis		0	0	0
343	-	unordered categorical variables	Did you have a history of allergy?	Hives		0	0	0
344	-	unordered categorical variables	Did you have a history of pediatric disease?	Febrile Convulsion		0	0	0
345	-	unordered categorical variables	Did you have a history of ophthalmologic disease?	Cataract		0	0	0
346	-	unordered categorical variables	Did you have a history of ophthalmologic disease?	Glaucoma		0	0	0
347	-	unordered categorical variables	Did you have a history of ophthalmologic disease?	Retinal Detachment		0	0	0
348	-	unordered categorical variables	Did you have a history of ophthalmologic disease?	Age-related Macular Degeneration		0	0	0
349	-	unordered categorical variables	Did you have a history of ophthalmologic disease?	Myopia		0	0	0
350	-	unordered categorical variables	Did you have a history of face/head disease?	Chronic otitis Media		0	0	0
351	-	unordered categorical variables	Did you have a history of face/head disease?	Chronic Sinusitis		0	0	0
352	-	unordered categorical variables	Did you have a history of face/head disease?	Hearing Loss		0	0	0
353	-	unordered categorical variables	Did you have a history of face/head disease?	Meniere's Disease		0	0	0
354	-	unordered categorical variables	Did you have a history of face/head disease?	Periodontal Disease		0	0	0
355	-	unordered categorical variables	Did you have a history of face/head disease?	Light Sneezing Reflex		0	0	0
356	-	unordered categorical variables	Did you have a history of face/head disease?	Migraine Headache		0	0	0
357	-	unordered categorical variables	Did you have a history of face/head disease?	Cluster Headache		0	0	0
358	-	unordered categorical variables	Did you have a history of face/head disease?	Alopecia Areata		0	0	0
359*	-	unordered categorical variables	Did you have a history of psychiatric disease?	Depression		2	0	0
360	-	unordered categorical variables	Did you have a history of psychiatric disease?	Insomnia		0	0	0
361	-	unordered categorical variables	Did you have a history of psychiatric disease?	Anorexia		0	0	0
362	-	unordered categorical variables	Did you have a history of psychiatric disease?	Bulimia		0	0	0
363	-	unordered categorical variables	Did you have a history of psychiatric disease?	Addiction (Shopping, alcohol, drugs, people)		0	0	0
364	-	unordered categorical variables	Did you have a history of infectious disease and others?	Influenza		0	0	0
365	-	unordered categorical variables	Did you have a history of infectious disease and others?	Rubella		0	0	0
366	-	unordered categorical variables	Did you have a history of infectious disease and others?	Measles		0	0	0
367	-	unordered categorical variables	Did you have a history of infectious disease and others?	Tooth Decay		0	0	0
368	-	unordered categorical variables	Did you have a history of infectious disease and others?	Parasite		0	0	0
369	-	unordered categorical variables	Did you have a history of infectious disease and others?	Food Poisoning		0	0	0
370	-	unordered categorical variables	Please fill in the schools you went (multiple answers allowed)	Elementary/Junior high school		0	0	0
371	-	unordered categorical variables	Please fill in the schools you went (multiple answers allowed)	High school		0	0	0
372	-	unordered categorical variables	Please fill in the schools you went (multiple answers allowed)	Junior college		0	0	0
373	-	unordered categorical variables	Please fill in the schools you went (multiple answers allowed)	Technical college		0	0	0
374	-	unordered categorical variables	Please fill in the schools you went (multiple answers allowed)	Business college		0	0	0
375	-	unordered categorical variables	Please fill in the schools you went (multiple answers allowed)	University		0	0	0
376	-	unordered categorical variables	Please fill in the schools you went (multiple answers allowed)	Graduate school		0	0	0
377	-	unordered categorical variables	Please fill in the schools you went (multiple answers allowed)	Student		0	0	0
378	-	unordered categorical variables	Please fill in the schools you went (multiple answers allowed)	Other（Prep school etc.		0	0	0
379	-	unordered categorical variables	Have you smoked more than 100 tobacco in total, since you were born?	Yes		0	0	0
380	-	unordered categorical variables	Are you allergic to substances other than food/medications?	Yes		0	0	0
381	-	unordered categorical variables	For those who answered yes: Do you know the substance causing your allergy (multiple answers allowed)	Tick		0	0	0
382	-	unordered categorical variables	For those who answered yes: Do you know the substance causing your allergy (multiple answers allowed)	Dandruff and fur of pets		0	0	0
383	-	unordered categorical variables	For those who answered yes: Do you know the substance causing your allergy (multiple answers allowed)	Fungus/Mold		0	0	0
384	-	unordered categorical variables	For those who answered yes: Do you know the substance causing your allergy (multiple answers allowed)	Other / house dust		0	0	0
385	-	unordered categorical variables	For those who answered yes: Do you know the substance causing your allergy (multiple answers allowed)	Pollen		0	0	0
386	-	unordered categorical variables	For those who answered yes: Do you know the substance causing your allergy (multiple answers allowed)	Other		0	0	0
387	-	unordered categorical variables	Did you take health checkup for the past year?	Yes		0	0	0
388	-	unordered categorical variables	Did you measure HbA1c for the past year at health checkups etc.	Yes		0	0	0
389	-	unordered categorical variables	Have you ever received blood transfusion or bone marrow transplantation?	Yes		0	0	0
390	-	unordered categorical variables	Have you ever received blood transfusion or bone marrow transplantation?	Only blood transfusion		0	0	0
391	-	unordered categorical variables	Please answer the questions about your main job (The followings will be used for behavioral economic. We ask you for your cooperation)	Exercise		0	0	0
392	-	unordered categorical variables	Please answer the questions about your main job (The followings will be used for behavioral economic. We ask you for your cooperation)	Diet		0	0	0
393	-	unordered categorical variables	Please answer the questions about your main job (The followings will be used for behavioral economic. We ask you for your cooperation)	Sleep		0	0	0
394	-	unordered categorical variables	Please answer the questions about your main job (The followings will be used for behavioral economic. We ask you for your cooperation)	Work		0	0	0
395	-	unordered categorical variables	Please answer the questions about your main job (The followings will be used for behavioral economic. We ask you for your cooperation)	Hobby/Rest		0	0	0
396	-	unordered categorical variables	Please answer the questions about your main job (The followings will be used for behavioral economic. We ask you for your cooperation)	Stress/Fatigue		0	0	0
397	-	unordered categorical variables	Please answer the questions about your main job (The followings will be used for behavioral economic. We ask you for your cooperation)	Other		0	0	0
398	-	unordered categorical variables	Had you vaccinated for flu before 2008?	Yes		0	0	0
399	-	unordered categorical variables	Have you ever vaccinated for flue after 2009?	Yes		0	0	0
400	-	unordered categorical variables	Had you ever experienced flu-like symptoms before 2008?（Cold, joint pain, muscle aches, cough associated with fever 38 ℃ and higher ）	Yes		0	0	0
401	-	unordered categorical variables	For those who were diagnosed with flu before 2008. Had you vaccinated for flu at the medical institutions in the year you were diagnosed with flu ?	Yes		0	0	0
402	-	unordered categorical variables	Had you ever been hospitalized before 2008 due to flu?	Yes		0	0	0
403	-	unordered categorical variables	Has any of your blood relatives vaccinated for flu before 2008?	Yes		0	0	0
404	-	unordered categorical variables	Had you ever experienced flu-like symptoms after 2009?（Cold, joint pain, muscle aches, cough associated with fever 38 ℃ and higher ）	Yes		0	0	0
405	-	unordered categorical variables	For those who were diagnosed with flu before 2009. Had you vaccinated for flu at the medical institutions in the year you were diagnosed with flu ? Please choose "Yes " if you had the vaccine 1time and more	Yes		0	0	0
406	-	unordered categorical variables	Have you ever been hospitalized due to flu after 2009?	Yes		0	0	0
407	-	unordered categorical variables	Has any of your blood relatives vaccinated for flu after 2009?	Yes		0	0	0
408	-	unordered categorical variables	What do you do mainly?	homemaker		0	0	0
409	-	unordered categorical variables	What do you do mainly?	Other		0	0	0
410	-	unordered categorical variables	What do you do mainly?	Unemployed		0	0	0
411	-	unordered categorical variables	What do you do mainly?	Management		0	0	0
412	-	unordered categorical variables	What do you do mainly?	Technical staff		0	0	0
413	-	unordered categorical variables	What do you do mainly?	Admin assistant		0	0	0
414	-	unordered categorical variables	What do you do mainly?	Sales		0	0	0
415	-	unordered categorical variables	What do you do mainly?	Service		0	0	0
416	-	unordered categorical variables	What is the employment status of your current work?	Full-time employee		0	0	0
417	-	unordered categorical variables	What is the employment status of your current work?	Contract employee		0	0	0
418	-	unordered categorical variables	What is the employment status of your current work?	Part time job		0	0	0
419	-	unordered categorical variables	What is the employment status of your current work?	Manager		0	0	0
420	-	unordered categorical variables	What is the employment status of your current work?	Not applicable		0	0	0
421	-	unordered categorical variables	Do you make it a habit to save money?	Yes		0	0	0
422	-	unordered categorical variables	Do you have the asset? (multiple answers allowed)	Deposit		0	0	0
423	-	unordered categorical variables	Do you have the asset? (multiple answers allowed)	Securities		0	0	0
424	-	unordered categorical variables	Do you have the asset? (multiple answers allowed)	Insurance		0	0	0
425	-	unordered categorical variables	Do you have the asset? (multiple answers allowed)	Real estate		0	0	0
426	-	unordered categorical variables	Do you have the asset? (multiple answers allowed)	Luxury car/Jewelry		0	0	0
427	-	unordered categorical variables	Do you have the asset? (multiple answers allowed)	Other		0	0	0
428	-	unordered categorical variables	Do you have the asset? (multiple answers allowed)	Don't want answer		0	0	0
429	-	unordered categorical variables	Is your style of having a relationship "Aggressive" or " Passive" ("Aggressive"=Say "I love you" from your side: "Passive" wait for the approach taken by the counterpart)	Always aggressive		0	0	0
430	-	unordered categorical variables	Is your style of having a relationship "Aggressive" or " Passive" ("Aggressive"=Say "I love you" from your side: "Passive" wait for the approach taken by the counterpart)	Aggressive		0	0	0
431	-	unordered categorical variables	Is your style of having a relationship "Aggressive" or " Passive" ("Aggressive"=Say "I love you" from your side: "Passive" wait for the approach taken by the counterpart)	Passive		0	0	0
432	-	unordered categorical variables	Is your style of having a relationship "Aggressive" or " Passive" ("Aggressive"=Say "I love you" from your side: "Passive" wait for the approach taken by the counterpart)	Always passive		0	0	0
433	-	unordered categorical variables	Is your style of having a relationship "Aggressive" or " Passive" ("Aggressive"=Say "I love you" from your side: "Passive" wait for the approach taken by the counterpart)	Neutral		0	0	0
434	-	unordered categorical variables	What is the aspect you think is important when you choose your partner?	Pedigree/Property		0	0	0
435	-	unordered categorical variables	What is the aspect you think is important when you choose your partner?	Healthy		0	0	0
436	-	unordered categorical variables	What is the aspect you think is important when you choose your partner?	Hobby/Sense		0	0	0
437	-	unordered categorical variables	What is the aspect you think is important when you choose your partner?	Compatibility with parents		0	0	0
438	-	unordered categorical variables	What is the aspect you think is important when you choose your partner?	Other		0	0	0
439	-	unordered categorical variables	What is the aspect you think is important when you choose your partner?	Face		0	0	0
440	-	unordered categorical variables	What is the aspect you think is important when you choose your partner?	Style		0	0	0
441	-	unordered categorical variables	What is the aspect you think is important when you choose your partner?	Character		0	0	0
442	-	unordered categorical variables	What is the aspect you think is important when you choose your partner?	Economic strength		0	0	0
443	-	unordered categorical variables	What is the aspect you think is important when you choose your partner?	Sexual compatibility		0	0	0
444	-	unordered categorical variables	What is the aspect you think is important when you choose your partner?	Values/Common sense		0	0	0
445	-	unordered categorical variables	What is the aspect you think is important when you choose your partner?	Educational background		0	0	0
446	-	unordered categorical variables	What is the aspect you think is important when you choose your partner?	Political belief/Religion		0	0	0
447	-	unordered categorical variables	What is the aspect you think is important when you choose your partner?	Narcissism		0	0	0
*: Significant association observed between GRIN2B and phenotypes related to depression
